# Supplementary material for: Pacmanvirus isolated from the Lost City hydrothermal field extends the concept of transpoviron beyond the family Mimiviridae
Source: ISME J. 2025 Jan 10;19(1):wraf002. doi: 10.1093/ismejo/wraf002 (PMC11788076; doi:10.1093/ismejo/wraf002)
Supplement: Table_S1_wraf002 [file table_s1_wraf002.xlsx]

## Sheet: SI-Table_1
SI Table 1 Virus and episomes predicted proteins
protID	Function	Promoter	End motif	Relative Abundance	Rank	Functionnal Categories	closest homolog	homologue in Faustovirus virion
PLN_1	hypothetical protein	E					Pacmanvirus A23
PLN_3	hypothetical protein	E					Pacmanvirus A23
PLN_4	toxin-antitoxin system YwqK family antitoxin	E	X			Virulence factor	Pacmanvirus A23
PLN_5	hypothetical membrane protein	N		91	25		Pacmanvirus S19
PLN_6	hypothetical protein	E					Pacmanvirus A23
PLN_7	hypothetical protein	E	X				Pacmanvirus A23
PLN_8	zinc finger C2H2-type domain-containing protein	N		1	364		Pacmanvirus A23
PLN_9	hypothetical protein	B	X				Pacmanvirus A23
PLN_10	Leucine-rich repeat domain-containing protein	E					Pacmanvirus A23
PLN_11	hypothetical protein	E	X				Pacmanvirus A23
PLN_12	hypothetical protein	E	X				Pacmanvirus S19
PLN_13	hypothetical protein	E	X				Pacmanvirus A23
PLN_14	hypothetical membrane protein	E	X				Pacmanvirus A23
PLN_15	hypothetical protein	N					Pacmanvirus A23
PLN_16	hypothetical protein	L		51	42		Pacmanvirus A23
PLN_17	hypothetical protein	L	X				Pacmanvirus A23
PLN_18	hypothetical protein	L		3	244		Pacmanvirus A23	x
PLN_19	tail spike-like protein	L		31	68	host recognition	Pacmanvirus S19
PLN_20	PAN/Apple domain-containing protein	L		531	8		Pacmanvirus A23
PLN_21	tail fiber-like protein	L	X	34	65	host recognition	Pacmanvirus A23
PLN_22	hypothetical membrane protein	L	X	26	75		Pacmanvirus A23
PLN_23	hypothetical protein	B					Pacmanvirus A23
PLN_24	hypothetical membrane protein	L					Pacmanvirus A23*
PLN_25	hypothetical protein	B					Pacmanvirus A23
PLN_26	hypothetical protein	E	X				Pacmanvirus A23*
PLN_27	hypothetical protein	L		65	34		Pacmanvirus A23
PLN_28	hypothetical protein	E	X				Pacmanvirus S19
PLN_29	hypothetical protein	N	X				Pacmanvirus A23
PLN_30	hypothetical protein	B					Pacmanvirus A23
PLN_31	dual specificity phosphatase	L		3	242	Viral metabolism/Protein modification	Pacmanvirus A23
PLN_32	MORN repeat-containing protein	E	X				Orfan#
PLN_33	hypothetical protein	E	X				Pacmanvirus A23
PLN_34	dUTP diphosphatase	E	X	2	282	Nucleotide synthesis and DNA replication	Pacmanvirus A23*	x
PLN_35	N-acetyltransferase	E	X			Viral metabolism/Protein modification	Pacmanvirus S19
PLN_36	hypothetical protein	E	X				Pacmanvirus A23
PLN_37	hypothetical protein	E	X				Pacmanvirus A23
PLN_38	BTB/POZ domain-containing protein	E	X				Pacmanvirus S19
PLN_39	hypothetical protein	E					Pacmanvirus A23
PLN_40	phosphodiesterase	N				Nucleotide synthesis and DNA replication	Pacmanvirus A23
PLN_41	hypothetical protein	N					Pacmanvirus A23
PLN_42	hypothetical protein	E	X				Pacmanvirus A23
PLN_43	hypothetical protein	E	X				Pacmanvirus A23
PLN_44	hypothetical protein	B					Pacmanvirus A23
PLN_45	hypothetical protein	B	X				Pacmanvirus A23
PLN_46	cyclin-dependent kinase	B				Viral metabolism/Protein modification	Pacmanvirus A23
PLN_47	hypothetical protein	E	X	4	222		Pacmanvirus A23
PLN_48	hypothetical protein	N					Pacmanvirus A23
PLN_49	DNA directed RNA polymerase Rpb2	L	X	29	73	Transcription	Pacmanvirus A23	x
PLN_50	hypothetical protein	E	X				Pacmanvirus A23
PLN_51	hypothetical protein	E					Pacmanvirus A23
PLN_52	hypothetical protein	E	X				Pacmanvirus A23
PLN_53	hypothetical protein	B	X				Pacmanvirus S19
PLN_54	hypothetical protein	B					Pacmanvirus A23
PLN_55	TPD sequence-motif-containing protein	L	X	7	163		Pacmanvirus A23
PLN_56	hypothetical protein	L		60	35		Pacmanvirus A23	x
PLN_57	hypothetical protein	E	X				Pacmanvirus A23
PLN_58	thymidine kinase	E				Nucleotide synthesis and DNA replication	Pacmanvirus A23
PLN_59	hypothetical protein	B	X	3	253		Pacmanvirus A23
PLN_60	hypothetical protein	E	X				Pacmanvirus A23
PLN_61	hypothetical protein	E					Pacmanvirus A23
PLN_62	hypothetical protein	L					Pacmanvirus A23
PLN_63	hypothetical protein	B	X				Pacmanvirus A23
PLN_64	ubiquitin-conjugating enzyme E2	E	X	1	356	Viral metabolism/Protein modification	Pacmanvirus A23
PLN_65	hypothetical protein	E	X				Pacmanvirus A23
PLN_66	polyadenylate synthase	L	X	15	100	Transcription	Pacmanvirus A23	x
PLN_67	hypothetical protein	E	X				Pacmanvirus A23
PLN_68	ribonucleotide reductase large subunit	N				Nucleotide synthesis and DNA replication	Pacmanvirus A23
PLN_69	hypothetical protein	E	X				Pacmanvirus A23
PLN_70	hypothetical protein	E	X				Pacmanvirus A23
PLN_71	hypothetical protein	N					Pacmanvirus A23
PLN_72	hypothetical protein	E	X				Pacmanvirus A23
PLN_73	Jacalin-like lectin domain	N		83	27		Pacmanvirus A23
PLN_74	hypothetical protein	N	X				Pacmanvirus S19
PLN_75	haloacid dehalogenase-like hydrolase motif-containing protein	E				Viral metabolism/Protein modification	Pacmanvirus A23
PLN_76	zinc finger C2H2-type domain-containing protein	L					Pacmanvirus A23
PLN_77	GIY-YIG nuclease domain and zinc finger C2H2-type domain-containing protein	N				Restriction/Nucleic acid modification	Pacmanvirus A23
PLN_78	hypothetical protein	E	X				Pacmanvirus A23
PLN_79	hypothetical protein	E	X				Pacmanvirus A23
PLN_80	DUF4326 domain-containing protein	B					Bodo saltans virus#
PLN_81	hypothetical protein	E	X				Pacmanvirus A23
PLN_82	hypothetical protein	N					Pacmanvirus A23*
PLN_83	hypothetical protein	E	X				Pacmanvirus A23
PLN_84	hypothetical protein	E	X				Pacmanvirus A23
PLN_85	ribonucleotide reductase small subunit	E	X	2	281	Nucleotide synthesis and DNA replication	Pacmanvirus A23	x
PLN_86	hypothetical protein	B	X				Pacmanvirus A23
PLN_87	hypothetical protein	N					Pacmanvirus A23
PLN_88	hypothetical protein	N		3	246		Pacmanvirus A23
PLN_89	hypothetical membrane protein	E					Pacmanvirus A23
PLN_90	FtsJ-like methyltransferase	N				Transcription	Pacmanvirus A23
PLN_91	restriction endonuclease	N	X	2	284	Restriction/Nucleic acid modification	Pacmanvirus S19
PLN_92	hypothetical protein	L					Pacmanvirus A23
PLN_93	hypothetical membrane protein	N					Pacmanvirus A23
PLN_94	hypothetical protein	N		2	329		Pacmanvirus A23
PLN_95	hypothetical protein	E	X				Pacmanvirus A23
PLN_96	hypothetical protein	E					Pacmanvirus A23
PLN_97	hypothetical protein	E	X	8	151		Pacmanvirus A23
PLN_98	origin of replication binding protein	E	X			Nucleotide synthesis and DNA replication	Pacmanvirus A23
PLN_99	hypothetical protein	E	X	8	153		Pacmanvirus A23	x
PLN_100	hypothetical membrane protein	B		100	22		Pacmanvirus A23	x
PLN_101	ATPase	E	X			Viral metabolism/Protein modification	Pacmanvirus A23
PLN_102	hypothetical protein	E					Pacmanvirus A23
PLN_103	MORN repeat-containing protein	E	X				Pacmanvirus A23
PLN_104	hypothetical protein	E					Pacmanvirus A23
PLN_105	2OG-Fe(II) oxygenase	E	X			Viral metabolism/Protein modification	Pacmanvirus A23
PLN_106	MYND finger domain-containing protein	N					Pacmanvirus A23
PLN_107	hypothetical protein	B	X				Pacmanvirus S19
PLN_108	hypothetical membrane protein	L		928	5		Pacmanvirus A23
PLN_109	hypothetical protein	B	X				Pacmanvirus A23
PLN_110	hypothetical protein	E	X	3	247		Pacmanvirus A23
PLN_111	hypothetical protein	E					Pacmanvirus A23
PLN_112	hypothetical protein	L					Pacmanvirus A23
PLN_113	glycosyltransferase	N				Viral metabolism/Protein modification	Pacmanvirus A23
PLN_114	hypothetical protein	E	X				Pacmanvirus A23
PLN_115	hypothetical protein	E	X				Pacmanvirus A23
PLN_116	protein kinase	N				Viral metabolism/Protein modification	Pacmanvirus A23
PLN_117	hypothetical protein	N	X				Pacmanvirus A23
PLN_118	hypothetical protein	E					Pacmanvirus A23
PLN_119	hypothetical protein	B	X				Pacmanvirus A23
PLN_120	hypothetical protein	E	X				Orfan#
PLN_121	Cysteine peptidase	N		4	221	Viral metabolism/Protein modification	Pacmanvirus A23
PLN_122	hypothetical protein	E	X				Pacmanvirus A23
PLN_123	hypothetical protein	E					Pacmanvirus A23
PLN_124	hypothetical protein	N					Pacmanvirus S19*
PLN_125	polyA polymerase catalytic subunit	N		16	96	Transcription	Pacmanvirus A23	x
PLN_126	TFIIB	E	X			Transcription	Pacmanvirus A23
PLN_127	metallophosphoesterase	E				Viral metabolism/Protein modification	Pacmanvirus A23
PLN_128	F-box domain-containing protein	N					Pacmanvirus A23
PLN_129	hypothetical protein	E	X				Orfan#
PLN_130	nuclease	N				Restriction/Nucleic acid modification	Pacmanvirus A23
PLN_131	thioredoxin	N		119	19	Viral metabolism/Protein modification	Pacmanvirus A23	x
PLN_132	zinc finger C2H2-type domain-containing protein	L					Pacmanvirus A23
PLN_133	hypothetical protein	E	X				Pacmanvirus S19
PLN_134	F-box domain-containing protein	E	X				Pacmanvirus S19
PLN_135	hypothetical protein	E	X				Pacmanvirus A23*
PLN_136	RNA helicase	N		11	121	Transcription	Pacmanvirus A23	x
PLN_137	DUF2493 domain-containing protein	E					Pacmanvirus A23
PLN_138	hypothetical protein	E	X				Pacmanvirus A23
PLN_139	hypothetical protein	E	X				Pacmanvirus A23
PLN_140	hypothetical protein	E	X				Pacmanvirus A23
PLN_141	hypothetical protein	E					Pacmanvirus A23
PLN_142	hypothetical protein	N					Orfan#
PLN_143	restriction endonuclease	N				Restriction/Nucleic acid modification	Pacmanvirus S19
PLN_144	flap endonuclease 1	N		2	272	Repair	Pacmanvirus A23	x
PLN_145	hypothetical protein	E	X				Pacmanvirus A23
PLN_146	eRF1 domain 3 containing protein	N				Translation	Pacmanvirus A23
PLN_147	hypothetical protein	E					Pacmanvirus A23
PLN_148	hypothetical protein	N					Pacmanvirus A23
PLN_149	PAN domain-containing protein	L		224	11		Pacmanvirus A23
PLN_150	hypothetical protein	E	X				Pacmanvirus A23
PLN_151	hypothetical protein	E					Pacmanvirus A23
PLN_152	hypothetical protein	E	X				Pacmanvirus A23
PLN_153	UV-damage endonuclease	L		4	210	Repair	Pacmanvirus A23	x
PLN_154	hypothetical protein	E	X				Pacmanvirus S19
PLN_155	hypothetical membrane protein	E		14	108		Pacmanvirus A23
PLN_156	hypothetical membrane protein	E	X				Pacmanvirus A23
PLN_157	hypothetical protein	L	X	5	203		Pacmanvirus A23
PLN_158	hypothetical protein	L					Pacmanvirus A23
PLN_159	hypothetical protein	B	X				Pacmanvirus A23*
PLN_160	hypothetical membrane protein	L		9	140		Pacmanvirus A23	x
PLN_161	primase	N	X			Nucleotide synthesis and DNA replication	Pacmanvirus A23
PLN_162	hypothetical membrane protein	L		5	204		Pacmanvirus A23
PLN_163	DNA directed RNA polymerase Rpb6	B		15	103	Transcription	Pacmanvirus A23	x
PLN_164	hypothetical protein	E	X				Pacmanvirus A23
PLN_165	hypothetical protein	E	X				Pacmanvirus A23
PLN_166	prolyl hydroxylase 2	E	X			Viral metabolism/Protein modification	Pacmanvirus A23
PLN_167	DNA directed RNA polymerase Rpb9	B	X	14	104	Transcription	Pacmanvirus A23	x
PLN_168	hypothetical protein	E	X				Pacmanvirus A23
PLN_169	Holliday junction resolvase	N		1	367	Restriction/Nucleic acid modification	Pacmanvirus A23	x
PLN_170	hypothetical membrane protein	L	X	19	86		Pacmanvirus A23	x
PLN_171	hypothetical protein	E	X				Pacmanvirus A23
PLN_172	hypothetical protein	E	X				Pacmanvirus A23
PLN_173	hypothetical protein	E					Pacmanvirus A23
PLN_174	hypothetical protein	L					Pacmanvirus A23
PLN_175	hypothetical protein	E	X				Pacmanvirus A23
PLN_176	hypothetical protein	N	X	51	44		Pacmanvirus A23
PLN_177	T4 RNA Ligase 1	L		4	211	Restriction/Nucleic acid modification	Pacmanvirus A23	x
PLN_178	cyclin domain-containing protein	N				Viral metabolism/Protein modification	Pacmanvirus A23
PLN_179	hypothetical protein	L		31	67		Pacmanvirus A23	x
PLN_180	hypothetical protein	E	X				Pacmanvirus A23
PLN_181	F-box domain-containing protein	E	X				Pacmanvirus S19
PLN_182	MORN repeat-containing protein	E					Pacmanvirus A23
PLN_183	ERCC4 domain-containing protein	N	X			Repair	Pacmanvirus A23
PLN_184	Cysteine peptidase	N				Viral metabolism/Protein modification	Pacmanvirus A23
PLN_185	hypothetical protein	B	X				Pacmanvirus A23
PLN_186	hypothetical membrane protein	L		58	37		Pacmanvirus A23
PLN_187	hypothetical membrane protein	B		20	83		Pacmanvirus A23
PLN_188	restriction endonuclease	B	X			Restriction/Nucleic acid modification	Pacmanvirus S19
PLN_189	hypothetical membrane protein	L		19	84		Pacmanvirus A23
PLN_190	hypothetical protein	B	X				Pacmanvirus A23
PLN_191	F-box domain-containing protein	B	X				Pacmanvirus A23
PLN_192	F-box domain-containing protein	E	X				Pacmanvirus S19
PLN_193	zinc finger C2H2-type domain-containing protein	E	X				Pacmanvirus A23
PLN_194	zinc finger C2H2-type domain-containing protein	L					Pacmanvirus S19
PLN_195	F-box domain-containing protein	E					Pacmanvirus A23
PLN_196	F-box domain-containing protein	E	X				Pacmanvirus A23
PLN_197	F-box domain-containing protein	E	X				Pacmanvirus A23
PLN_198	F-box domain-containing protein	B					Pacmanvirus S19
PLN_199	hypothetical protein	L	X	87	26		Pacmanvirus A23	x
PLN_200	hypothetical protein	N					Pacmanvirus A23
PLN_201	hypothetical membrane protein	B		105	21		Pacmanvirus A23	x
PLN_202	hypothetical protein	N	X				Pacmanvirus A23
PLN_203	ATPase	L	X			Viral metabolism/Protein modification	Pacmanvirus A23
PLN_204	hypothetical protein	L					Pacmanvirus A23
PLN_205	hypothetical protein	N		3	240		Pacmanvirus A23	x
PLN_206	VLTF3 late transcription factor	N				Transcription	Pacmanvirus A23
PLN_207	hypothetical protein	L		18	92		Pacmanvirus A23
PLN_208	Lecithin retinol acyltransferase	N	X	6	178	Viral metabolism/Protein modification	Pacmanvirus A23
PLN_209	NUDIX hydrolase	L				Nucleotide synthesis and DNA replication	Pacmanvirus A23
PLN_210	hypothetical protein	B	X				Pacmanvirus A23
PLN_211	hypothetical protein	E					Pacmanvirus A23
PLN_212	hypothetical protein	N					Pacmanvirus A23
PLN_213	AAA domain-containing protein	E	X			Viral metabolism/Protein modification	Pacmanvirus A23
PLN_214	hypothetical protein	E	X				Pacmanvirus S19
PLN_215	hypothetical membrane protein	E	X				Pacmanvirus A23
PLN_216	BTB domain-containing	E	X				Pacmanvirus A23
PLN_217	hypothetical protein	E	X				Orfan#
PLN_218	BTB/POZ domain-containing protein	E	X				Pacmanvirus S19
PLN_219	hypothetical protein	L					Pacmanvirus A23
PLN_220	hypothetical protein	E	X				Pacmanvirus A23
PLN_221	hypothetical protein	E	X				Orfan#
PLN_222	restriction endonuclease	E	X			Restriction/Nucleic acid modification	Pacmanvirus S19*
PLN_223	major capsid protein	L		9240	1	Virion structure	Pacmanvirus S19	x
PLN_224	hypothetical protein	E					Pacmanvirus A23
PLN_225	hypothetical protein	E					Pacmanvirus A23
PLN_226	hypothetical membrane protein	L		133	17		Pacmanvirus A23
PLN_227	genome packaging NTPase	N				Genome packaging	Pacmanvirus A23
PLN_228	hypothetical protein	E					Pacmanvirus A23
PLN_229	hypothetical protein	N	X				Pacmanvirus A23
PLN_230	RNA ligase	B				Repair	Pacmanvirus A23
PLN_231	hypothetical protein	E	X				Pacmanvirus A23
PLN_232	hypothetical membrane protein	N					Pacmanvirus A23
PLN_233	radical SAM protein	B	X				Pacmanvirus A23
PLN_234	S41 family peptidase	L		38	58	Viral metabolism/Protein modification	Pacmanvirus A23
PLN_235	hypothetical protein	N	X				Pacmanvirus A23
PLN_236	NUDIX hydrolase	E				Nucleotide synthesis and DNA replication	Pacmanvirus A23
PLN_237	hypothetical protein	E	X				Orfan#
PLN_238	hypothetical protein	N					Pacmanvirus S19
PLN_239	hypothetical protein	N					Pacmanvirus A23
PLN_240	bifunctional polynucleotide phosphatase kinase	E	X			Nucleotide synthesis and DNA replication	Pacmanvirus A23
PLN_241	Nucleotide kinase	E				Nucleotide synthesis and DNA replication	Pacmanvirus A23
PLN_242	hypothetical protein	N	X				Pacmanvirus A23
PLN_243	hypothetical membrane protein	B	X	48	46		Pacmanvirus A23	x
PLN_244	hypothetical protein	N					Pacmanvirus A23
PLN_245	Holliday junction resolvase	N				Restriction/Nucleic acid modification	Pacmanvirus A23
PLN_246	hypothetical protein	L		1	347		Pacmanvirus A23	x
PLN_247	TBP	E					Pacmanvirus A23
PLN_248	hypothetical membrane protein	N		2	274		Pacmanvirus A23
PLN_249	hypothetical membrane protein	L					Pacmanvirus A23
PLN_250	VETF-L	L		18	90	Transcription	Pacmanvirus A23	x
PLN_251	WLM domain-containing protein	L		29	70		Pacmanvirus A23	x
PLN_252	restriction endonuclease	E				Restriction/Nucleic acid modification	Pacmanvirus A23*
PLN_253	hypothetical protein	E					Pacmanvirus A23
PLN_254	DNA-directed DNA polymerase, family B	N				Nucleotide synthesis and DNA replication	Pacmanvirus A23
PLN_255	hypothetical membrane protein	L	X	642	6		Pacmanvirus A23	x
PLN_256	Bro-N domain-containing protein	E	X				Pacmanvirus S19
PLN_257	hypothetical protein	E					Pacmanvirus S19
PLN_258	hypothetical membrane protein	B	X				Pacmanvirus A23
PLN_259	hypothetical protein	E	X				Pacmanvirus A23
PLN_260	hypothetical protein	E	X				Pacmanvirus A23
PLN_261	hypothetical protein	E	X				Pacmanvirus A23
PLN_262	hypothetical protein	E					Pacmanvirus A23
PLN_263	hypothetical protein	N	X				Pacmanvirus A23
PLN_264	hypothetical protein	E					Pacmanvirus A23
PLN_265	hypothetical protein	L		210	13		Pacmanvirus A23
PLN_266	ubiquitin carboxyl-terminal hydrolase	B				Viral metabolism/Protein modification	Pacmanvirus A23
PLN_267	hypothetical protein	L					Pacmanvirus A23
PLN_268	hypothetical protein	E	X				Pacmanvirus A23
PLN_269	polyprotein	L	X	1162	3	Virion structure	Pacmanvirus A23
PLN_270	polyprotein	L		1158	4	Virion structure	Pacmanvirus A23	x
PLN_271	DNA directed RNA polymerase Rpb10	B	X	10	135	Transcription	Pacmanvirus A23	x
PLN_272	hypothetical protein	E	X	2	267		Pacmanvirus A23	x
PLN_273	hypothetical protein	L					Pacmanvirus A23
PLN_274	ubiquitin-conjugating enzyme E2	B	X			Viral metabolism/Protein modification	Pacmanvirus A23
PLN_275	hypothetical protein	L					Pacmanvirus A23
PLN_276	hypothetical protein	E		1	343		Pacmanvirus A23
PLN_277	deoxynucleotide monophosphate kinase	E				Nucleotide synthesis and DNA replication	Pacmanvirus A23
PLN_278	hypothetical protein	B	X				Pacmanvirus A23
PLN_279	cysteine peptidase	N				Viral metabolism/Protein modification	Pacmanvirus S19
PLN_280	hypothetical protein	N	X	3	243		Pacmanvirus A23
PLN_281	hypothetical protein	E					Pacmanvirus A23
PLN_282	ATP-dependent DNA ligase	E	X	2	297	Nucleotide synthesis and DNA replication	Pacmanvirus A23	x
PLN_283	hypothetical protein	E	X				Pacmanvirus A23
PLN_284	hypothetical membrane protein	E	X	4	208		Pacmanvirus A23
PLN_285	MORN repeat-containing protein	E	X				Pacmanvirus S19
PLN_286	MORN repeat-containing protein	E	X				Pacmanvirus A23
PLN_287	MORN repeat-containing protein	E					Pacmanvirus A23
PLN_288	zinc finger C2H2-type domain-containing protein	N					Pacmanvirus S19
PLN_289	MORN repeat-containing protein	E					Pacmanvirus S19
PLN_290	hypothetical protein	N		1	378		Pacmanvirus A23
PLN_291	hypothetical protein	E	X				Pacmanvirus A23
PLN_292	hypothetical protein	N					Pacmanvirus A23
PLN_293	hypothetical membrane protein	L		42	52		Pacmanvirus A23
PLN_294	hypothetical protein	L		73	29		Pacmanvirus A23	x
PLN_295	F-box domain-containing protein	B	X				Pacmanvirus A23
PLN_296	hypothetical protein	N		6	177		Pacmanvirus A23
PLN_297	hypothetical protein	N	X				Pacmanvirus A23
PLN_298	hypothetical protein	N		7	166		Pacmanvirus A23
PLN_299	hypothetical protein	N	X				Pacmanvirus A23
PLN_300	hypothetical membrane protein	N		4	225		Pacmanvirus A23
PLN_301	DNA directed RNA polymerase Rpb1	B	X	35	62	Transcription	Pacmanvirus A23	x
PLN_302	hypothetical protein	E					Pacmanvirus A23
PLN_303	hypothetical membrane protein	L		1	381		Pacmanvirus A23
PLN_304	hypothetical protein	E					Pacmanvirus A23
PLN_305	hypothetical protein	N					Pacmanvirus A23
PLN_306	hypothetical protein	N					Pacmanvirus A23
PLN_307	hypothetical protein	E	X				Pacmanvirus A23
PLN_308	hypothetical protein	E					Pacmanvirus A23
PLN_309	hypothetical protein	E	X				Pacmanvirus A23
PLN_310	mRNA-capping enzyme	B	X	40	55	Transcription	Pacmanvirus A23	x
PLN_311	hypothetical protein	B		1	355		Pacmanvirus A23
PLN_312	DEAD-like helicase	N				Restriction/Nucleic acid modification	Pacmanvirus A23
PLN_313	hypothetical protein	L		31	69		Pacmanvirus A23	x
PLN_314	hypothetical protein	L		144	15		Pacmanvirus A23	x
PLN_315	hypothetical protein	E	X				Pacmanvirus A23
PLN_316	hypothetical protein	N	X	2	270		Pacmanvirus A23	x
PLN_317	hypothetical protein	L					Pacmanvirus A23
PLN_318	hypothetical protein	N					Pacmanvirus S19
PLN_319	DNA directed RNA polymerase Rpb7	B	X	48	47	Transcription	Pacmanvirus A23	x
PLN_320	hypothetical protein	E	X				Pacmanvirus A23
PLN_321	hypothetical protein	L					Pacmanvirus A23
PLN_322	VETF-S	N		18	88	Transcription	Pacmanvirus A23	x
PLN_323	zinc finger protein	L					Pacmanvirus A23
PLN_324	hypothetical protein	E	X				Pacmanvirus A23
PLN_325	NUDIX hydrolase G5R	N				Nucleotide synthesis and DNA replication	Pacmanvirus S19
PLN_326	von Willebrand factor type A domain-containing protein	B					Pacmanvirus A23
PLN_327	viral recombinase domain-containing protein	B	X			Restriction/Nucleic acid modification	Pacmanvirus A23
PLN_328	DNA directed RNA polymerase Rpb5	L	X	34	64	Transcription	Pacmanvirus A23	x
PLN_329	hypothetical membrane protein	L		34	63		Pacmanvirus A23
PLN_330	hypothetical membrane protein	L					Pacmanvirus A23
PLN_331	DNA topoisomerase 2	N	X			Restriction/Nucleic acid modification	Pacmanvirus A23
PLN_332	hypothetical membrane protein	N					Pacmanvirus A23
PLN_333	hypothetical protein	E	X				Pacmanvirus A23
PLN_334	poly (ADP-ribose) glycohydrolase	N				Viral metabolism/Protein modification	Pacmanvirus A23
PLN_335	DNA directed RNA polymerase Rpb3/Rpb11	B	X	54	41	Transcription	Pacmanvirus A23	x
PLN_336	hypothetical protein	N		18	89		Pacmanvirus A23	x
PLN_337	NADAR family protein	N	X				Pacmanvirus A23
PLN_338	hypothetical protein	L		3	252		Pacmanvirus A23	x
PLN_339	hypothetical protein	B					Fadolivirus 1#
PLN_340	hypothetical protein	L		5	199		Pacmanvirus S19	x
PLN_341	hypothetical membrane protein	L		68	31		Pacmanvirus A23	x
PLN_342	hypothetical protein	E		1	357		Fadolivirus 1#
PLN_343	hypothetical protein	N	X	211	12		Pacmanvirus A23	x
PLN_344	hypothetical membrane protein	L					Pacmanvirus A23*
PLN_345	hypothetical protein	N					Pacmanvirus A23
PLN_346	NPH1	N		37	60	Transcription	Pacmanvirus A23	x
PLN_347	hypothetical protein	E	X				Pacmanvirus S19
PLN_348	hypothetical protein	E	X				Pacmanvirus A23
PLN_349	alpha/beta hydrolase	E		15	101	Viral metabolism/Protein modification	Pacmanvirus A23
PLN_350	hypothetical protein	B	X				Pacmanvirus A23
PLN_351	hypothetical protein	B					Pacmanvirus A23
PLN_352	F-box domain-containing protein	E	X				Pacmanvirus A23
PLN_353	F-box domain-containing protein	E	X				Pacmanvirus A23
PLN_354	hypothetical protein	E	X				Pacmanvirus A23
PLN_355	hypothetical protein	E					Pacmanvirus A23
PLN_356	N-myristoyltransferase	L	X			Viral metabolism/Protein modification	Eukaryote#
PLN_357	F-box domain-containing protein	L					Pacmanvirus A23
PLN_358	hypothetical protein	L		2312	2		Pacmanvirus A23	x
PLN_359	ADP-ribosylglycohydrolase	L				Viral metabolism/Protein modification	Pacmanvirus A23
PLN_360	DUF4231 domain-containing protein	N					Pacmanvirus A23
PLN_361	SAM-dependent methyltransferase	E				Restriction/Nucleic acid modification	Pacmanvirus A23
PLN_362	hypothetical protein	L					Pacmanvirus S19
PLN_363	hypothetical membrane protein	L					Pacmanvirus A23
PLN_363b	hypothetical protein	N		26	76		Pacmanvirus A23
PLN_364	hypothetical membrane protein	L					Pacmanvirus A23
PLN_365	SUMO-1 cysteine protease	L		16	97		Pacmanvirus A23	x
PLN_366	hypothetical protein	B		9	145		Pacmanvirus A23
PLN_367	hypothetical protein	L		11	126		Pacmanvirus A23
PLN_368	hypothetical protein	N	X				Pacmanvirus A23
PLN_369	hypothetical protein	L	X				Pacmanvirus S19
PLN_370	zinc finger C2H2-type domain-containing protein	B					Pacmanvirus S19
PLN_371	zinc finger C2H2-type domain-containing protein	L	X				Pacmanvirus S19
PLN_372	hypothetical protein	E	X				Pacmanvirus A23
PLN_373	hypothetical protein	E	X				Pacmanvirus A23
PLN_374	hypothetical protein	L					Pacmanvirus A23*
PLN_375	PCNA-like protein	N				Nucleotide synthesis and DNA replication	Pacmanvirus S19
PLN_376	hypothetical protein	N		9	146		Pacmanvirus A23
PLN_377	hypothetical protein	E					Pacmanvirus A23
PLN_378	hypothetical protein	L		10	137		Pacmanvirus A23	x
PLN_379	hypothetical membrane protein	L		3	230		Pacmanvirus A23
PLN_380	hypothetical protein	N	X	28	74		Pacmanvirus A23	x
PLN_381	hypothetical protein	N					Pacmanvirus A23
PLN_382	RNA cap guanine-N2 methyltransferase	E				Translation	Pacmanvirus A23
PLN_383	cysteine desulfurase	N		43	50	Viral metabolism/Protein modification	Pacmanvirus A23	x
PLN_384	hypothetical protein	E	X				Pacmanvirus S19
PLN_385	hypothetical protein	E					Pacmanvirus A23
PLN_386	hypothetical protein	E	X				Pacmanvirus A23
PLN_387	hypothetical protein	E	X				Pacmanvirus A23
PLN_388	ubiquitin	N	X	18	87	Viral metabolism/Protein modification	Pacmanvirus S19
PLN_389	hypothetical protein	E	X				Pacmanvirus A23
PLN_390	DEAD-like helicase	E				Restriction/Nucleic acid modification	Pacmanvirus A23
PLN_391	hypothetical protein	E	X				Pacmanvirus S19*
PLN_392	hypothetical membrane protein	N					Pacmanvirus A23
PLN_393	uracil-DNA glycosylase	L				Repair	Pacmanvirus A23
PLN_394	hypothetical membrane protein	L		2	271		Pacmanvirus A23
PLN_395	hypothetical protein	E	X				Pacmanvirus A23
PLN_396	hypothetical membrane protein	N		19	85		Pacmanvirus A23	x
PLN_397	hypothetical protein	N	X				Pacmanvirus A23
PLN_398	hypothetical protein	E	X				Pacmanvirus A23
PLN_399	bifunctional dihydrofolate reductase-thymidylate synthase	B				Nucleotide synthesis and DNA replication	Pacmanvirus A23
PLN_400	patatin-like phospholipase	N				Viral metabolism/Protein modification	Pacmanvirus A23
PLN_401	hypothetical protein	E	X				Pacmanvirus A23
PLN_402	hypothetical protein	E					Pacmanvirus A23
PLN_403	ATP-dependent helicase	E				Restriction/Nucleic acid modification	Pacmanvirus A23
PLN_404	hypothetical protein	L	X				Pacmanvirus A23
PLN_405	AP endonuclease 2	L		11	124	Repair	Pacmanvirus S19	x
PLN_406	hypothetical protein	N	X				Pacmanvirus S19
PLN_407	hypothetical protein	B	X				Pacmanvirus A23
PLN_408	TFIIS	E	X			Transcription	Pacmanvirus A23
PLN_409	hypothetical protein	B	X				Pacmanvirus A23
PLN_410	AAA family ATPase	L				Viral metabolism/Protein modification	Pacmanvirus A23
PLN_411	hypothetical protein	E	X				Pacmanvirus A23
PLN_412	metallophosphoesterase	E				Viral metabolism/Protein modification	Pacmanvirus A23
PLN_413	protein kinase	N		12	113	Viral metabolism/Protein modification	Pacmanvirus A23	x
PLN_414	hypothetical protein	L		8	152		Pacmanvirus A23
PLN_415	hypothetical membrane protein	L		231	10		Pacmanvirus A23
PLN_416	hypothetical protein	L	X				Pacmanvirus A23
PLN_417	DNA polymerase family X	L		11	120	Repair	Pacmanvirus A23	x
PLN_418	hypothetical protein	E	X				Pacmanvirus A23
PLN_419	hypothetical protein	E					Pacmanvirus A23
PLN_420	F-box domain-containing protein	E					Pacmanvirus A23
PLN_421	hypothetical protein	L					Pacmanvirus A23
PLN_422	hypothetical protein	E	X				Pacmanvirus A23
PLN_423	hypothetical protein	E					Pacmanvirus A23
PLN_424	hypothetical protein	E					Pacmanvirus A23
PLN_425	hypothetical protein	B	X				Pacmanvirus A23
PLN_426	hypothetical protein	N					Pacmanvirus A23
PLN_427	hypothetical protein	E					Pacmanvirus A23
PLN_428	hypothetical protein	L					Pacmanvirus A23
PLN_429	F-box domain-containing protein	E	X				Pacmanvirus A23
PLN_430	hypothetical protein	E	X				Pacmanvirus A23
PLN_431	F-box domain-containing protein	E	X				Pacmanvirus A23
PLN_432	zinc finger C2H2-type domain-containing protein	L	X	6	180		Pacmanvirus A23
PLN_433	zinc finger C2H2-type domain-containing protein	L					Pacmanvirus A23
PLN_434	F-box domain-containing protein	L					Pacmanvirus A23
PLN_435	hypothetical membrane protein	N		21	81		Pacmanvirus A23
PLN_436	zinc finger C2H2-type domain-containing protein	B	X				Pacmanvirus A23
PLN_437	hypothetical protein	B					Pacmanvirus A23
PLN_438	hypothetical protein	L	X				Pacmanvirus A23
PLN_439	zinc finger C2H2-type domain-containing protein	N					Pacmanvirus A23
PLN_440	DUF2828 domain-containing protein	L					Pacmanvirus A23
PLN_441	hypothetical protein	E	X				Pacmanvirus A23
PLN_442	dual specificity phosphatase	N		2	310	Viral metabolism/Protein modification	Pacmanvirus A23
PLN_443	hypothetical protein	E	X				Pacmanvirus A23
PLN_444	hypothetical protein	B					Pacmanvirus A23
PLN_445	hypothetical protein	L	X				Pacmanvirus A23
PLN_446	hypothetical membrane protein	L					Pacmanvirus A23
PLN_447	hypothetical protein	E	X				Pacmanvirus A23
PLN_448	histidinol-phosphate aminotransferase	L				Viral metabolism/Protein modification	Pacmanvirus A23
PLN_449	hypothetical membrane protein	L		4	209		Pacmanvirus A23	x
PLN_450	hypothetical protein	N	X				Pacmanvirus A23
PLN_451	DNA adenine methyltransferase	E	X			Nucleotide synthesis and DNA replication	Pacmanvirus A23
PLN_452	hypothetical protein	E					Pacmanvirus A23
PLN_453	F-box domain-containing protein	E	X				Pacmanvirus A23
PLN_454	Leucine-rich repeat domain-containing protein	E	X				Pacmanvirus A23
PLN_455	hypothetical protein	E					Pacmanvirus A23
PLN_456	3-Methyladenine adenine DNA glycosylase	E	X			Repair	Pacmanvirus A23
PLN_457	hypothetical protein	N					Pacmanvirus S19
PLN_458	hypothetical protein	E					Pacmanvirus A23
PLN_459	hypothetical protein	E	X				Pacmanvirus A23*
PLN_460	hypothetical protein	E	X				Pacmanvirus A23
PLN_461	hypothetical protein	E	X				Pacmanvirus A23*
PLN_462	hypothetical protein	B	X				Pacmanvirus A23
PLN_463	hypothetical protein	E	X				Orfan#
PLN_464	ubiquitin domain-containing protein	B				Viral metabolism/Protein modification	Pacmanvirus A23
PLN_465	Leucine-rich repeat domain-containing protein	B	X				Pacmanvirus S19
PLN_466	hypothetical protein	L	X				Pacmanvirus S19
PLN_467	hypothetical protein	L					Pacmanvirus S19
PLN_468	prophage antirepressor domain-containing protein	B	X			Virulence factor	Pacmanvirus S19
PLN_469	hypothetical protein	B	X				Pacmanvirus S19
PLN_470	Leucine-rich repeat domain-containing protein	E	X				Pacmanvirus S19
PLN_471	F-box domain-containing protein	E					Pacmanvirus A23
PLN_472	hypothetical protein	E					Pacmanvirus A23
PLN_473	hypothetical protein	E					Pacmanvirus A23
pltv_1	hypothetical protein	L		1.56651	323
pltv_2	hypothetical protein	L		5.34704	195
pltv_3	hypothetical membrane protein	N		1	359
pltv_4	hypothetical protein	L	X	2.70713	262
pltv_5	DEAD-like helicase	B
pltv_6	hypothetical protein	L
pltv_7	hypothetical protein	L
pltv_8	hypothetical protein	N
pltv_9	hypothetical protein	N
pltv_10	hypothetical protein	E
pltv_11	hypothetical protein	N
pltv_12	hypothetical protein	N	X
PLE_1	hypothetical protein	N	X				Pacmanvirus A23
PLE_2	hypothetical protein	E	X				Pacmanvirus A23
PLE_3	hypothetical protein	E	X				Pacmanvirus A23
PLE_4	hypothetical protein	E					Pacmanvirus A23
	Orange Background indicates a functionnal annotation using structural homology.	N : None B : Both L : Late E : Early					* tblastn best hit # no tblastn hit in A23 or S19
	Grey Background indicates a protein detected in the virion.
