# Supplementary material for: Pacmanvirus isolated from the Lost City hydrothermal field extends the concept of transpoviron beyond the family Mimiviridae
Source: ISME J. 2025 Jan 10;19(1):wraf002. doi: 10.1093/ismejo/wraf002 (PMC11788076; doi:10.1093/ismejo/wraf002)
Supplement: Table_S2_wraf002 [file table_s2_wraf002.xlsx]

## Sheet: Virus in metaG
Virus name used for mapping	Detected
Abalone_asfa_like_virus
African_swine_fever_virus_BA71V
Aureococcus_anophagefferens_virus	X
Bodo_saltans_virus
Brazilian_marseillevirus
Cannes_8_Virus
Carp_edema_virus
Catovirus1
Catovirus2
Cedratvirus_A11
Cedratvirus_brazilian
Cedratvirus_kamchatka
Cedratvirus_lausannensis
Cedratvirus_zaza
Chrysochromulina_ericina_virus	X
Chrysochromulina_parva_virus	X
Cotonvirus_japonicus
CroV	X
Entomopoxvirus
Fadolivirus_FV1
Faustovirus
Golden_Marseillevirus
Hirudovirus
Hokovirus_HKV1
Indivirus_ILV1
Insectomime_virus
Iridescent_virus_6	X
Kaumoebavirus
Klosneuvirus_1	X
Kurlavirus_BKC_1
Lausannevirus
Mamavirus
Mamavirus_transpoviron
Marseillevirus
Marseillevirus_Shanghai_1
Mavirus
Medusavirus
Medusavirus_stheno_T3
Megavirus_baoshan
Megavirus_chilensis
Megavirus_courdo7
Megavirus_courdo7_transpoviron
Megavirus_vitis
Melbournevirus
Mimivirus
Mollivirus_kamchatka
Mollivirus_sibericum
Molluscum_contagiosum	X
Moumouvirus_australiensis
Moumouvirus_australiensis_transpoviron
Moumouvirus_maliensis
Moumouvirus_monve
Niemeyer_virus
Noumeavirus
Orf_virus
Orpheovirus
Pacmanvirus_A23
Pacmanvirus_lostcity
Pacmanvirus_lostcity_transpoviron
Pacmanvirus_S19
Pandoravirus_aubagnensis
Pandoravirus_braziliensis
Pandoravirus_celtis
Pandoravirus_dulcis	X
Pandoravirus_inopinatum
Pandoravirus_kuranda
Pandoravirus_macleodensis
Pandoravirus_neocaledonia
Pandoravirus_pampulha
Pandoravirus_quercus
Pandoravirus_salinus
Parapoxvirus
Phaeocystis_globosa_virus	X
Pithovirus_mammoth
Pithovirus_sibericum
Port_miou_virus
Pyramimonas_orientalis_virus
Queen
Sputnik
Tetraselmis_virus_1
Tokyovirus_A1
Tunisvirus
Tupanvirus_deep_ocean
Tupanvirus_soda_lake
Vaccinia_Virus
Yaba_like_disease_virus
Yasminevirus1
Yasminevirus2
Zamilon_vitis
