# Supplementary material for: Pacmanvirus isolated from the Lost City hydrothermal field extends the concept of transpoviron beyond the family Mimiviridae
Source: ISME J. 2025 Jan 10;19(1):wraf002. doi: 10.1093/ismejo/wraf002 (PMC11788076; doi:10.1093/ismejo/wraf002)
Supplement: Table_S3_wraf002 [file table_s3_wraf002.xlsx]

## Sheet: All fluids
						Marker 2	Marker 2	Marker 2	Calypso	Calypso	Sombrero	Sombrero	Sombrero	Sombrero	Sombrero	Sombrero	Camel Humps	Camel Humps	Marker 3	Marker 3
contig	taxid	rank	taxon	classification	max	LC18d003_02_notrrna_mapped_to_LC2018_all_fluids.cov	LC18d003_01_mapped_to_LC2018_all_fluids.derep.sorted.cov	LC18d004_01_mapped_to_LC2018_all_fluids.derep.sorted.cov	LC18d007_01_mapped_to_LC2018_all_fluids.derep.sorted.cov	LC18d008_01_mapped_to_LC2018_all_fluids.derep.sorted.cov	LC18d009_02_notrrna_mapped_to_LC2018_all_fluids.cov	LC18d009_01_mapped_to_LC2018_all_fluids.derep.sorted.cov	LC18d010_01_mapped_to_LC2018_all_fluids.derep.sorted.cov	LC18d011_01_mapped_to_LC2018_all_fluids.derep.sorted.cov	LC18d016_01_mapped_to_LC2018_all_fluids.derep.sorted.cov	LC18d017_01_mapped_to_LC2018_all_fluids.derep.sorted.cov	LC18d018_01_mapped_to_LC2018_all_fluids.derep.sorted.cov	LC18d019_01_mapped_to_LC2018_all_fluids.derep.sorted.cov	LC18d001_01_mapped_to_LC2018_all_fluids.derep.sorted.cov	LC18d002_01_mapped_to_LC2018_all_fluids.derep.sorted.cov
c_000003247367	1257118	strain	Acanthamoeba castellanii str. Neff	-_cellular organisms;d_Eukaryota;-_Amoebozoa;p_Discosea;o_Longamoebia;-_Centramoebida;f_Acanthamoebidae;g_Acanthamoeba;s_Acanthamoeba castellanii;-_Acanthamoeba castellanii str. Neff	0.722914	0	0.722914	0.649858	0.0696687	0	0	0	0	0	0	0	0	0.0661607	0	0
c_000000932177	1257118	strain	Acanthamoeba castellanii str. Neff	-_cellular organisms;d_Eukaryota;-_Amoebozoa;p_Discosea;o_Longamoebia;-_Centramoebida;f_Acanthamoebidae;g_Acanthamoeba;s_Acanthamoeba castellanii;-_Acanthamoeba castellanii str. Neff	0.712201	0	0.0484547	0.712201	0.0653052	0.26263	0	0	0	0	0.168376	0.0605577	0.0574261	0	0	0
c_000001503565	1257118	strain	Acanthamoeba castellanii str. Neff	-_cellular organisms;d_Eukaryota;-_Amoebozoa;p_Discosea;o_Longamoebia;-_Centramoebida;f_Acanthamoebidae;g_Acanthamoeba;s_Acanthamoeba castellanii;-_Acanthamoeba castellanii str. Neff	0.695488	0	0	0.695488	0	0	0	0	0	0	0.209808	0	0	0	0	0
c_000003618928	1257118	strain	Acanthamoeba castellanii str. Neff	-_cellular organisms;d_Eukaryota;-_Amoebozoa;p_Discosea;o_Longamoebia;-_Centramoebida;f_Acanthamoebidae;g_Acanthamoeba;s_Acanthamoeba castellanii;-_Acanthamoeba castellanii str. Neff	0.688599	0	0	0.688599	0.0440275	0.0399641	0	0	0	0.081461	0.107313	0	0.162915	0.0516931	0	0
c_000002139045	1257118	strain	Acanthamoeba castellanii str. Neff	-_cellular organisms;d_Eukaryota;-_Amoebozoa;p_Discosea;o_Longamoebia;-_Centramoebida;f_Acanthamoebidae;g_Acanthamoeba;s_Acanthamoeba castellanii;-_Acanthamoeba castellanii str. Neff	0.633376	0	0	0.633376	0	0.0680801	0	0	0	0	0.22811	0	0.127898	0	0	0
c_000001964277	1257118	strain	Acanthamoeba castellanii str. Neff	-_cellular organisms;d_Eukaryota;-_Amoebozoa;p_Discosea;o_Longamoebia;-_Centramoebida;f_Acanthamoebidae;g_Acanthamoeba;s_Acanthamoeba castellanii;-_Acanthamoeba castellanii str. Neff	0.58242	0	0	0.58242	0	0.0483542	0	0	0.0766541	0	0	0	0	0	0	0
c_000000210889	1257118	strain	Acanthamoeba castellanii str. Neff	-_cellular organisms;d_Eukaryota;-_Amoebozoa;p_Discosea;o_Longamoebia;-_Centramoebida;f_Acanthamoebidae;g_Acanthamoeba;s_Acanthamoeba castellanii;-_Acanthamoeba castellanii str. Neff	0.500236	0	0	0	0	0	0	0	0.116912	0	0.0878014	0	0.500236	0	0	0
c_000001563013	1257118	strain	Acanthamoeba castellanii str. Neff	-_cellular organisms;d_Eukaryota;-_Amoebozoa;p_Discosea;o_Longamoebia;-_Centramoebida;f_Acanthamoebidae;g_Acanthamoeba;s_Acanthamoeba castellanii;-_Acanthamoeba castellanii str. Neff	0.498155	0	0	0.498155	0.0256972	0	0	0	0	0	0.111541	0	0	0.135722	0	0
c_000003338610	1257118	strain	Acanthamoeba castellanii str. Neff	-_cellular organisms;d_Eukaryota;-_Amoebozoa;p_Discosea;o_Longamoebia;-_Centramoebida;f_Acanthamoebidae;g_Acanthamoeba;s_Acanthamoeba castellanii;-_Acanthamoeba castellanii str. Neff	0.467841	0	0	0	0	0	0	0	0.0669813	0.137216	0.467841	0	0.274183	0	0	0
c_000006009060	1257118	strain	Acanthamoeba castellanii str. Neff	-_cellular organisms;d_Eukaryota;-_Amoebozoa;p_Discosea;o_Longamoebia;-_Centramoebida;f_Acanthamoebidae;g_Acanthamoeba;s_Acanthamoeba castellanii;-_Acanthamoeba castellanii str. Neff	0.426156	0	0	0	0	0	0	0.32725	0.040303	0.242794	0.426156	0.298124	0.190615	0.0267303	0	0
c_000003376033	5755	species	Acanthamoeba castellanii	-_cellular organisms;d_Eukaryota;-_Amoebozoa;p_Discosea;o_Longamoebia;-_Centramoebida;f_Acanthamoebidae;g_Acanthamoeba;s_Acanthamoeba castellanii	0.411378	0	0	0	0	0	0	0	0.411378	0	0	0	0	0	0	0
c_000004002126	1257118	strain	Acanthamoeba castellanii str. Neff	-_cellular organisms;d_Eukaryota;-_Amoebozoa;p_Discosea;o_Longamoebia;-_Centramoebida;f_Acanthamoebidae;g_Acanthamoeba;s_Acanthamoeba castellanii;-_Acanthamoeba castellanii str. Neff	0.405286	0	0	0	0	0	0	0	0	0	0.405286	0	0	0	0	0
c_000004503848	1257118	strain	Acanthamoeba castellanii str. Neff	-_cellular organisms;d_Eukaryota;-_Amoebozoa;p_Discosea;o_Longamoebia;-_Centramoebida;f_Acanthamoebidae;g_Acanthamoeba;s_Acanthamoeba castellanii;-_Acanthamoeba castellanii str. Neff	0.383825	0	0	0	0	0	0	0.0520489	0.116573	0.383825	0.224303	0.0843975	0.0417937	0.0091783	0	0
c_000003954051	1257118	strain	Acanthamoeba castellanii str. Neff	-_cellular organisms;d_Eukaryota;-_Amoebozoa;p_Discosea;o_Longamoebia;-_Centramoebida;f_Acanthamoebidae;g_Acanthamoeba;s_Acanthamoeba castellanii;-_Acanthamoeba castellanii str. Neff	0.352426	0	0	0	0	0	0	0	0	0	0.0505341	0.352426	0	0	0	0
c_000002682304	1257118	strain	Acanthamoeba castellanii str. Neff	-_cellular organisms;d_Eukaryota;-_Amoebozoa;p_Discosea;o_Longamoebia;-_Centramoebida;f_Acanthamoebidae;g_Acanthamoeba;s_Acanthamoeba castellanii;-_Acanthamoeba castellanii str. Neff	0.345802	0	0	0	0.0519478	0	0	0	0	0	0.199516	0	0.345802	0.0819524	0	0
c_000005979346	1257118	strain	Acanthamoeba castellanii str. Neff	-_cellular organisms;d_Eukaryota;-_Amoebozoa;p_Discosea;o_Longamoebia;-_Centramoebida;f_Acanthamoebidae;g_Acanthamoeba;s_Acanthamoeba castellanii;-_Acanthamoeba castellanii str. Neff	0.325844	0	0	0	0	0	0	0.0331374	0.182648	0.325844	0.0822488	0.174767	0.0920641	0	0	0.0123132
c_000000347007	1257118	strain	Acanthamoeba castellanii str. Neff	-_cellular organisms;d_Eukaryota;-_Amoebozoa;p_Discosea;o_Longamoebia;-_Centramoebida;f_Acanthamoebidae;g_Acanthamoeba;s_Acanthamoeba castellanii;-_Acanthamoeba castellanii str. Neff	0.314026	0	0.251474	0.258618	0.186534	0.121794	0	0.14924	0	0.284894	0.166144	0.314026	0.103313	0.25822	0	0
c_000006030044	1257118	strain	Acanthamoeba castellanii str. Neff	-_cellular organisms;d_Eukaryota;-_Amoebozoa;p_Discosea;o_Longamoebia;-_Centramoebida;f_Acanthamoebidae;g_Acanthamoeba;s_Acanthamoeba castellanii;-_Acanthamoeba castellanii str. Neff	0.298617	0	0	0	0	0.0833968	0	0	0	0	0.298617	0	0	0	0	0
c_000000579596	1257118	strain	Acanthamoeba castellanii str. Neff	-_cellular organisms;d_Eukaryota;-_Amoebozoa;p_Discosea;o_Longamoebia;-_Centramoebida;f_Acanthamoebidae;g_Acanthamoeba;s_Acanthamoeba castellanii;-_Acanthamoeba castellanii str. Neff	0.247732	0	0	0	0	0	0	0	0	0	0.247732	0	0.195743	0	0	0
c_000001554638	1257118	strain	Acanthamoeba castellanii str. Neff	-_cellular organisms;d_Eukaryota;-_Amoebozoa;p_Discosea;o_Longamoebia;-_Centramoebida;f_Acanthamoebidae;g_Acanthamoeba;s_Acanthamoeba castellanii;-_Acanthamoeba castellanii str. Neff	0.175414	0	0	0	0	0.0982912	0	0	0	0	0	0.123605	0	0.175414	0	0
c_000003349966	1257118	strain	Acanthamoeba castellanii str. Neff	-_cellular organisms;d_Eukaryota;-_Amoebozoa;p_Discosea;o_Longamoebia;-_Centramoebida;f_Acanthamoebidae;g_Acanthamoeba;s_Acanthamoeba castellanii;-_Acanthamoeba castellanii str. Neff	0.167571	0	0	0	0	0.109838	0	0	0	0	0	0.167571	0	0.0966103	0	0
c_000001751879	1257118	strain	Acanthamoeba castellanii str. Neff	-_cellular organisms;d_Eukaryota;-_Amoebozoa;p_Discosea;o_Longamoebia;-_Centramoebida;f_Acanthamoebidae;g_Acanthamoeba;s_Acanthamoeba castellanii;-_Acanthamoeba castellanii str. Neff	0.167233	0	0	0	0	0	0	0	0	0	0	0.167233	0	0	0	0
c_000006383649	1257118	strain	Acanthamoeba castellanii str. Neff	-_cellular organisms;d_Eukaryota;-_Amoebozoa;p_Discosea;o_Longamoebia;-_Centramoebida;f_Acanthamoebidae;g_Acanthamoeba;s_Acanthamoeba castellanii;-_Acanthamoeba castellanii str. Neff	0.158537	0	0	0	0	0.158537	0	0	0.0686008	0	0	0	0	0	0	0
c_000004228187	1257118	strain	Acanthamoeba castellanii str. Neff	-_cellular organisms;d_Eukaryota;-_Amoebozoa;p_Discosea;o_Longamoebia;-_Centramoebida;f_Acanthamoebidae;g_Acanthamoeba;s_Acanthamoeba castellanii;-_Acanthamoeba castellanii str. Neff	0.154164	0	0	0	0	0	0	0	0	0	0.154164	0	0	0	0	0
c_000003880215	1257118	strain	Acanthamoeba castellanii str. Neff	-_cellular organisms;d_Eukaryota;-_Amoebozoa;p_Discosea;o_Longamoebia;-_Centramoebida;f_Acanthamoebidae;g_Acanthamoeba;s_Acanthamoeba castellanii;-_Acanthamoeba castellanii str. Neff	0.145414	0	0	0	0	0	0	0	0	0	0.145414	0	0	0.0916787	0	0
c_000006066039	1257118	strain	Acanthamoeba castellanii str. Neff	-_cellular organisms;d_Eukaryota;-_Amoebozoa;p_Discosea;o_Longamoebia;-_Centramoebida;f_Acanthamoebidae;g_Acanthamoeba;s_Acanthamoeba castellanii;-_Acanthamoeba castellanii str. Neff	0.139853	0	0	0	0.0345877	0	0	0	0.139853	0.101925	0	0	0	0	0	0
c_000004378569	1257118	strain	Acanthamoeba castellanii str. Neff	-_cellular organisms;d_Eukaryota;-_Amoebozoa;p_Discosea;o_Longamoebia;-_Centramoebida;f_Acanthamoebidae;g_Acanthamoeba;s_Acanthamoeba castellanii;-_Acanthamoeba castellanii str. Neff	0.138854	0	0	0	0	0	0	0	0	0.0830063	0.138854	0	0	0	0	0
c_000004267867	1257118	strain	Acanthamoeba castellanii str. Neff	-_cellular organisms;d_Eukaryota;-_Amoebozoa;p_Discosea;o_Longamoebia;-_Centramoebida;f_Acanthamoebidae;g_Acanthamoeba;s_Acanthamoeba castellanii;-_Acanthamoeba castellanii str. Neff	0.137717	0	0	0	0	0	0	0	0	0.137717	0	0.113655	0	0	0	0
c_000002888265	1257118	strain	Acanthamoeba castellanii str. Neff	-_cellular organisms;d_Eukaryota;-_Amoebozoa;p_Discosea;o_Longamoebia;-_Centramoebida;f_Acanthamoebidae;g_Acanthamoeba;s_Acanthamoeba castellanii;-_Acanthamoeba castellanii str. Neff	0.132318	0	0	0	0.0554246	0	0	0	0	0.132318	0	0	0	0	0	0
c_000000975229	1257118	strain	Acanthamoeba castellanii str. Neff	-_cellular organisms;d_Eukaryota;-_Amoebozoa;p_Discosea;o_Longamoebia;-_Centramoebida;f_Acanthamoebidae;g_Acanthamoeba;s_Acanthamoeba castellanii;-_Acanthamoeba castellanii str. Neff	0.130292	0	0	0	0	0.0837788	0	0	0	0	0.130292	0	0	0.0506478	0	0
c_000006366796	1257118	strain	Acanthamoeba castellanii str. Neff	-_cellular organisms;d_Eukaryota;-_Amoebozoa;p_Discosea;o_Longamoebia;-_Centramoebida;f_Acanthamoebidae;g_Acanthamoeba;s_Acanthamoeba castellanii;-_Acanthamoeba castellanii str. Neff	0.127331	0	0	0	0	0	0	0	0	0	0	0	0	0.127331	0	0
c_000003546883	1257118	strain	Acanthamoeba castellanii str. Neff	-_cellular organisms;d_Eukaryota;-_Amoebozoa;p_Discosea;o_Longamoebia;-_Centramoebida;f_Acanthamoebidae;g_Acanthamoeba;s_Acanthamoeba castellanii;-_Acanthamoeba castellanii str. Neff	0.117099	0	0	0	0	0.117099	0	0	0	0	0	0	0	0	0	0
c_000004464579	1257118	strain	Acanthamoeba castellanii str. Neff	-_cellular organisms;d_Eukaryota;-_Amoebozoa;p_Discosea;o_Longamoebia;-_Centramoebida;f_Acanthamoebidae;g_Acanthamoeba;s_Acanthamoeba castellanii;-_Acanthamoeba castellanii str. Neff	0.110196	0	0	0	0	0	0	0	0	0	0	0.110196	0	0	0	0
c_000003949561	1257118	strain	Acanthamoeba castellanii str. Neff	-_cellular organisms;d_Eukaryota;-_Amoebozoa;p_Discosea;o_Longamoebia;-_Centramoebida;f_Acanthamoebidae;g_Acanthamoeba;s_Acanthamoeba castellanii;-_Acanthamoeba castellanii str. Neff	0.106707	0	0	0	0	0	0	0	0	0	0	0	0	0.106707	0	0
c_000002858507	1257118	strain	Acanthamoeba castellanii str. Neff	-_cellular organisms;d_Eukaryota;-_Amoebozoa;p_Discosea;o_Longamoebia;-_Centramoebida;f_Acanthamoebidae;g_Acanthamoeba;s_Acanthamoeba castellanii;-_Acanthamoeba castellanii str. Neff	0.106553	0	0	0	0	0	0	0	0	0	0.106553	0	0	0.0537867	0	0
c_000005027215	1257118	strain	Acanthamoeba castellanii str. Neff	-_cellular organisms;d_Eukaryota;-_Amoebozoa;p_Discosea;o_Longamoebia;-_Centramoebida;f_Acanthamoebidae;g_Acanthamoeba;s_Acanthamoeba castellanii;-_Acanthamoeba castellanii str. Neff	0.0990221	0	0	0	0	0.0990221	0	0	0	0	0	0	0	0	0	0
c_000000433645	1257118	strain	Acanthamoeba castellanii str. Neff	-_cellular organisms;d_Eukaryota;-_Amoebozoa;p_Discosea;o_Longamoebia;-_Centramoebida;f_Acanthamoebidae;g_Acanthamoeba;s_Acanthamoeba castellanii;-_Acanthamoeba castellanii str. Neff	0.0934933	0	0	0	0	0.0602011	0	0	0.0934933	0	0	0	0	0	0	0
c_000001211388	1257118	strain	Acanthamoeba castellanii str. Neff	-_cellular organisms;d_Eukaryota;-_Amoebozoa;p_Discosea;o_Longamoebia;-_Centramoebida;f_Acanthamoebidae;g_Acanthamoeba;s_Acanthamoeba castellanii;-_Acanthamoeba castellanii str. Neff	0.0890159	0	0	0	0	0.06257	0	0	0.0890159	0	0	0	0	0.0759797	0	0
c_000001177584	1257118	strain	Acanthamoeba castellanii str. Neff	-_cellular organisms;d_Eukaryota;-_Amoebozoa;p_Discosea;o_Longamoebia;-_Centramoebida;f_Acanthamoebidae;g_Acanthamoeba;s_Acanthamoeba castellanii;-_Acanthamoeba castellanii str. Neff	0.0598738	0	0	0	0	0.0452926	0	0	0	0.0598738	0	0	0	0	0	0
c_000000353881	1257118	strain	Acanthamoeba castellanii str. Neff	-_cellular organisms;d_Eukaryota;-_Amoebozoa;p_Discosea;o_Longamoebia;-_Centramoebida;f_Acanthamoebidae;g_Acanthamoeba;s_Acanthamoeba castellanii;-_Acanthamoeba castellanii str. Neff	0.0569358	0	0	0	0.0372846	0.0569358	0	0	0	0	0	0	0	0	0	0
c_000005007729	5754	genus	Acanthamoeba	-_cellular organisms;d_Eukaryota;-_Amoebozoa;p_Discosea;o_Longamoebia;-_Centramoebida;f_Acanthamoebidae;g_Acanthamoeba	0	0	0	0	0	0	0	0	0	0	0	0	0	0	0	0

## Sheet: Chimneys
						Calypso	Calypso	Carbonate veins	Carbonate veins	Marker 6	Marker 6	Marker 6 wall	Marker 8	Marker 8 vein	Marker 8 vein	Marker 3	Marker 3	Marker 3	Sombrero	Sombrero	Venting wall
contig	taxid	rank	taxon	classification	max	LC02928	LC02938	LC02958	LC02967	LC02923	LC03008	LC02998	LC02985	LC02990	LC02993	LC02870	LC02876	LC02881	LC02954	LC03001	LC02934
c_000004125340	1257118	strain	Acanthamoeba castellanii str. Neff	-_cellular organisms;d_Eukaryota;-_Amoebozoa;p_Discosea;o_Longamoebia;-_Centramoebida;f_Acanthamoebidae;g_Acanthamoeba;s_Acanthamoeba castellanii;-_Acanthamoeba castellanii str. Neff	3.84675	0	0	0.426652	3.698	1.91748	3.84675	0.22051	0	0	1.2896	0	0	0	0.255922	0	0
c_000001174605	1257118	strain	Acanthamoeba castellanii str. Neff	-_cellular organisms;d_Eukaryota;-_Amoebozoa;p_Discosea;o_Longamoebia;-_Centramoebida;f_Acanthamoebidae;g_Acanthamoeba;s_Acanthamoeba castellanii;-_Acanthamoeba castellanii str. Neff	3.7618	0	0	0	0.885987	3.7618	1.60486	0.800558	0	0	3.07486	0	0	0	0	0	0
c_000000365223	1257118	strain	Acanthamoeba castellanii str. Neff	-_cellular organisms;d_Eukaryota;-_Amoebozoa;p_Discosea;o_Longamoebia;-_Centramoebida;f_Acanthamoebidae;g_Acanthamoeba;s_Acanthamoeba castellanii;-_Acanthamoeba castellanii str. Neff	3.22112	0	0	0.061214	1.25552	3.22112	1.25105	0.59383	0	0	2.59533	0	0	0	0	0	0
c_000000034867	1257118	strain	Acanthamoeba castellanii str. Neff	-_cellular organisms;d_Eukaryota;-_Amoebozoa;p_Discosea;o_Longamoebia;-_Centramoebida;f_Acanthamoebidae;g_Acanthamoeba;s_Acanthamoeba castellanii;-_Acanthamoeba castellanii str. Neff	1.66309	0.262564	0.425809	1.10333	0	0	0	0	1.66309	0	0	0	0	0.716569	0	0	0
c_000003247140	1257118	strain	Acanthamoeba castellanii str. Neff	-_cellular organisms;d_Eukaryota;-_Amoebozoa;p_Discosea;o_Longamoebia;-_Centramoebida;f_Acanthamoebidae;g_Acanthamoeba;s_Acanthamoeba castellanii;-_Acanthamoeba castellanii str. Neff	1.24324	0	1.24324	0	0	0	0.200038	0	0.0643344	0	0	0	0	0	0	0.205648	0.0379957
c_000004805792	1257118	strain	Acanthamoeba castellanii str. Neff	-_cellular organisms;d_Eukaryota;-_Amoebozoa;p_Discosea;o_Longamoebia;-_Centramoebida;f_Acanthamoebidae;g_Acanthamoeba;s_Acanthamoeba castellanii;-_Acanthamoeba castellanii str. Neff	1.04453	0.133497	0.287122	0.058824	0.245502	0	0	0	0	0	0	0.0441493	0.151205	0.0562182	1.04453	0.201494	0
c_000004452171	1257118	strain	Acanthamoeba castellanii str. Neff	-_cellular organisms;d_Eukaryota;-_Amoebozoa;p_Discosea;o_Longamoebia;-_Centramoebida;f_Acanthamoebidae;g_Acanthamoeba;s_Acanthamoeba castellanii;-_Acanthamoeba castellanii str. Neff	0.910743	0	0	0.140209	0.0268928	0	0.607881	0	0.910743	0.124638	0	0	0	0	0.383172	0	0.127798
c_000003297578	5754	genus	Acanthamoeba	-_cellular organisms;d_Eukaryota;-_Amoebozoa;p_Discosea;o_Longamoebia;-_Centramoebida;f_Acanthamoebidae;g_Acanthamoeba	0.802412	0	0	0	0	0	0	0	0	0.0957621	0	0	0	0	0.802412	0.0936626	0
c_000002107466	1257118	strain	Acanthamoeba castellanii str. Neff	-_cellular organisms;d_Eukaryota;-_Amoebozoa;p_Discosea;o_Longamoebia;-_Centramoebida;f_Acanthamoebidae;g_Acanthamoeba;s_Acanthamoeba castellanii;-_Acanthamoeba castellanii str. Neff	0.667556	0	0	0	0	0	0	0	0	0	0	0	0.667556	0	0	0.176297	0
c_000001637223	1257118	strain	Acanthamoeba castellanii str. Neff	-_cellular organisms;d_Eukaryota;-_Amoebozoa;p_Discosea;o_Longamoebia;-_Centramoebida;f_Acanthamoebidae;g_Acanthamoeba;s_Acanthamoeba castellanii;-_Acanthamoeba castellanii str. Neff	0.64878	0	0	0	0.113021	0	0	0	0	0	0.64878	0	0	0	0	0	0
c_000000115026	1257118	strain	Acanthamoeba castellanii str. Neff	-_cellular organisms;d_Eukaryota;-_Amoebozoa;p_Discosea;o_Longamoebia;-_Centramoebida;f_Acanthamoebidae;g_Acanthamoeba;s_Acanthamoeba castellanii;-_Acanthamoeba castellanii str. Neff	0.646661	0	0	0.50854	0.646661	0	0	0	0.127336	0.202488	0	0	0	0.0720368	0.496138	0	0.158421
c_000001923248	1257118	strain	Acanthamoeba castellanii str. Neff	-_cellular organisms;d_Eukaryota;-_Amoebozoa;p_Discosea;o_Longamoebia;-_Centramoebida;f_Acanthamoebidae;g_Acanthamoeba;s_Acanthamoeba castellanii;-_Acanthamoeba castellanii str. Neff	0.622853	0	0.622853	0	0	0	0	0	0	0	0	0	0	0	0	0	0
c_000003603445	1257118	strain	Acanthamoeba castellanii str. Neff	-_cellular organisms;d_Eukaryota;-_Amoebozoa;p_Discosea;o_Longamoebia;-_Centramoebida;f_Acanthamoebidae;g_Acanthamoeba;s_Acanthamoeba castellanii;-_Acanthamoeba castellanii str. Neff	0.525943	0.361809	0.525943	0	0	0	0	0	0	0	0	0	0	0	0	0	0
c_000005333014	1257118	strain	Acanthamoeba castellanii str. Neff	-_cellular organisms;d_Eukaryota;-_Amoebozoa;p_Discosea;o_Longamoebia;-_Centramoebida;f_Acanthamoebidae;g_Acanthamoeba;s_Acanthamoeba castellanii;-_Acanthamoeba castellanii str. Neff	0.478167	0	0	0	0	0	0	0	0.200052	0.478167	0	0	0	0	0	0	0
c_000003845327	1257118	strain	Acanthamoeba castellanii str. Neff	-_cellular organisms;d_Eukaryota;-_Amoebozoa;p_Discosea;o_Longamoebia;-_Centramoebida;f_Acanthamoebidae;g_Acanthamoeba;s_Acanthamoeba castellanii;-_Acanthamoeba castellanii str. Neff	0.46648	0	0	0	0	0	0.46648	0	0	0	0	0	0	0	0	0	0
c_000003291629	1257118	strain	Acanthamoeba castellanii str. Neff	-_cellular organisms;d_Eukaryota;-_Amoebozoa;p_Discosea;o_Longamoebia;-_Centramoebida;f_Acanthamoebidae;g_Acanthamoeba;s_Acanthamoeba castellanii;-_Acanthamoeba castellanii str. Neff	0.460084	0	0	0	0	0	0	0	0	0	0.460084	0	0	0	0	0	0
c_000002849114	1257118	strain	Acanthamoeba castellanii str. Neff	-_cellular organisms;d_Eukaryota;-_Amoebozoa;p_Discosea;o_Longamoebia;-_Centramoebida;f_Acanthamoebidae;g_Acanthamoeba;s_Acanthamoeba castellanii;-_Acanthamoeba castellanii str. Neff	0.423881	0	0	0	0	0.423881	0	0.32875	0	0	0	0	0	0	0	0	0
c_000005065704	1257118	strain	Acanthamoeba castellanii str. Neff	-_cellular organisms;d_Eukaryota;-_Amoebozoa;p_Discosea;o_Longamoebia;-_Centramoebida;f_Acanthamoebidae;g_Acanthamoeba;s_Acanthamoeba castellanii;-_Acanthamoeba castellanii str. Neff	0.379601	0	0	0.18012	0	0.312252	0.319181	0.379601	0	0	0.239595	0	0	0	0	0	0
c_000002423207	1257118	strain	Acanthamoeba castellanii str. Neff	-_cellular organisms;d_Eukaryota;-_Amoebozoa;p_Discosea;o_Longamoebia;-_Centramoebida;f_Acanthamoebidae;g_Acanthamoeba;s_Acanthamoeba castellanii;-_Acanthamoeba castellanii str. Neff	0.378863	0	0.335292	0	0	0	0	0	0	0	0	0	0	0	0	0.378863	0
c_000005413466	1257118	strain	Acanthamoeba castellanii str. Neff	-_cellular organisms;d_Eukaryota;-_Amoebozoa;p_Discosea;o_Longamoebia;-_Centramoebida;f_Acanthamoebidae;g_Acanthamoeba;s_Acanthamoeba castellanii;-_Acanthamoeba castellanii str. Neff	0.366754	0	0	0	0	0	0.166586	0	0	0	0.366754	0	0	0	0	0	0
c_000003150368	1257118	strain	Acanthamoeba castellanii str. Neff	-_cellular organisms;d_Eukaryota;-_Amoebozoa;p_Discosea;o_Longamoebia;-_Centramoebida;f_Acanthamoebidae;g_Acanthamoeba;s_Acanthamoeba castellanii;-_Acanthamoeba castellanii str. Neff	0.314838	0	0	0	0.314838	0	0	0	0	0	0	0	0	0	0	0	0
c_000001454238	1257118	strain	Acanthamoeba castellanii str. Neff	-_cellular organisms;d_Eukaryota;-_Amoebozoa;p_Discosea;o_Longamoebia;-_Centramoebida;f_Acanthamoebidae;g_Acanthamoeba;s_Acanthamoeba castellanii;-_Acanthamoeba castellanii str. Neff	0.310729	0	0	0	0	0	0	0	0	0	0	0	0	0	0.310729	0	0
c_000000030355	1257118	strain	Acanthamoeba castellanii str. Neff	-_cellular organisms;d_Eukaryota;-_Amoebozoa;p_Discosea;o_Longamoebia;-_Centramoebida;f_Acanthamoebidae;g_Acanthamoeba;s_Acanthamoeba castellanii;-_Acanthamoeba castellanii str. Neff	0.281301	0	0	0	0	0	0	0	0	0.281301	0	0	0	0	0	0	0
c_000000619879	1257118	strain	Acanthamoeba castellanii str. Neff	-_cellular organisms;d_Eukaryota;-_Amoebozoa;p_Discosea;o_Longamoebia;-_Centramoebida;f_Acanthamoebidae;g_Acanthamoeba;s_Acanthamoeba castellanii;-_Acanthamoeba castellanii str. Neff	0.277916	0	0	0	0	0	0	0.277916	0	0	0.117867	0	0	0	0	0	0
c_000001644708	1257118	strain	Acanthamoeba castellanii str. Neff	-_cellular organisms;d_Eukaryota;-_Amoebozoa;p_Discosea;o_Longamoebia;-_Centramoebida;f_Acanthamoebidae;g_Acanthamoeba;s_Acanthamoeba castellanii;-_Acanthamoeba castellanii str. Neff	0.242685	0	0	0.0913789	0.242685	0	0	0	0	0	0	0	0	0	0	0	0
c_000001406475	1257118	strain	Acanthamoeba castellanii str. Neff	-_cellular organisms;d_Eukaryota;-_Amoebozoa;p_Discosea;o_Longamoebia;-_Centramoebida;f_Acanthamoebidae;g_Acanthamoeba;s_Acanthamoeba castellanii;-_Acanthamoeba castellanii str. Neff	0.238129	0	0	0.0880801	0	0	0	0	0	0	0	0	0.210225	0	0.116806	0	0.238129
c_000003380251	1257118	strain	Acanthamoeba castellanii str. Neff	-_cellular organisms;d_Eukaryota;-_Amoebozoa;p_Discosea;o_Longamoebia;-_Centramoebida;f_Acanthamoebidae;g_Acanthamoeba;s_Acanthamoeba castellanii;-_Acanthamoeba castellanii str. Neff	0.214966	0	0	0	0	0	0	0	0	0	0	0	0	0	0	0.214966	0
c_000000676126	1257118	strain	Acanthamoeba castellanii str. Neff	-_cellular organisms;d_Eukaryota;-_Amoebozoa;p_Discosea;o_Longamoebia;-_Centramoebida;f_Acanthamoebidae;g_Acanthamoeba;s_Acanthamoeba castellanii;-_Acanthamoeba castellanii str. Neff	0.211964	0	0	0	0.13659	0	0	0	0	0	0.211964	0	0	0	0	0	0
c_000003923183	1257118	strain	Acanthamoeba castellanii str. Neff	-_cellular organisms;d_Eukaryota;-_Amoebozoa;p_Discosea;o_Longamoebia;-_Centramoebida;f_Acanthamoebidae;g_Acanthamoeba;s_Acanthamoeba castellanii;-_Acanthamoeba castellanii str. Neff	0.209655	0	0.123026	0	0	0	0	0	0	0	0	0	0	0	0	0.209655	0
c_000003879868	1257118	strain	Acanthamoeba castellanii str. Neff	-_cellular organisms;d_Eukaryota;-_Amoebozoa;p_Discosea;o_Longamoebia;-_Centramoebida;f_Acanthamoebidae;g_Acanthamoeba;s_Acanthamoeba castellanii;-_Acanthamoeba castellanii str. Neff	0.20943	0	0	0	0	0	0	0	0	0.20943	0	0	0	0	0	0	0
c_000004575215	1257118	strain	Acanthamoeba castellanii str. Neff	-_cellular organisms;d_Eukaryota;-_Amoebozoa;p_Discosea;o_Longamoebia;-_Centramoebida;f_Acanthamoebidae;g_Acanthamoeba;s_Acanthamoeba castellanii;-_Acanthamoeba castellanii str. Neff	0.206168	0	0	0	0	0	0	0	0.20167	0	0	0	0	0	0	0.206168	0
c_000002864300	1257118	strain	Acanthamoeba castellanii str. Neff	-_cellular organisms;d_Eukaryota;-_Amoebozoa;p_Discosea;o_Longamoebia;-_Centramoebida;f_Acanthamoebidae;g_Acanthamoeba;s_Acanthamoeba castellanii;-_Acanthamoeba castellanii str. Neff	0.200611	0	0.193412	0	0	0	0	0	0	0	0	0	0	0	0	0.200611	0
c_000004178748	1257118	strain	Acanthamoeba castellanii str. Neff	-_cellular organisms;d_Eukaryota;-_Amoebozoa;p_Discosea;o_Longamoebia;-_Centramoebida;f_Acanthamoebidae;g_Acanthamoeba;s_Acanthamoeba castellanii;-_Acanthamoeba castellanii str. Neff	0.197839	0	0	0	0	0	0	0	0	0	0	0	0	0	0	0	0.197839
c_000001018562	1257118	strain	Acanthamoeba castellanii str. Neff	-_cellular organisms;d_Eukaryota;-_Amoebozoa;p_Discosea;o_Longamoebia;-_Centramoebida;f_Acanthamoebidae;g_Acanthamoeba;s_Acanthamoeba castellanii;-_Acanthamoeba castellanii str. Neff	0.0609607	0	0.853259	0	0	0	0	0	0	0	0	0	0	0	0	0	0.0609607
c_000004474708	1257118	strain	Acanthamoeba castellanii str. Neff	-_cellular organisms;d_Eukaryota;-_Amoebozoa;p_Discosea;o_Longamoebia;-_Centramoebida;f_Acanthamoebidae;g_Acanthamoeba;s_Acanthamoeba castellanii;-_Acanthamoeba castellanii str. Neff	0	0	0	0	0	0	0	0	0	0	0	0	0	0	0	0	0
c_000005510412	5754	genus	Acanthamoeba	-_cellular organisms;d_Eukaryota;-_Amoebozoa;p_Discosea;o_Longamoebia;-_Centramoebida;f_Acanthamoebidae;g_Acanthamoeba	0	0	0	0	0	0	0	0	0	0	0	0	0	0	0	0	0
