# Supplementary material for: Pacmanvirus isolated from the Lost City hydrothermal field extends the concept of transpoviron beyond the family Mimiviridae
Source: ISME J. 2025 Jan 10;19(1):wraf002. doi: 10.1093/ismejo/wraf002 (PMC11788076; doi:10.1093/ismejo/wraf002)
Supplement: Table_S4_wraf002 [file table_s4_wraf002.xlsx]

## Sheet: Metagenomes-dataset
SI Table 2 dataset used to generate the phylogeny described in SI figure 1
Taxa	Sequence type	ID	source
ASFV	Reference Genome	NC_001659.2	NCBI
ASFV	Reference Genome	NC_044941.1	NCBI
ASFV	Reference Genome	NC_044942.1	NCBI
ASFV	Reference Genome	NC_044943.1	NCBI
ASFV	Reference Genome	NC_044945.1	NCBI
ASFV	Reference Genome	NC_044946.1	NCBI
ASFV	Reference Genome	NC_044947.1	NCBI
ASFV	Reference Genome	NC_044955.1	NCBI
ASFV	Reference Genome	NC_044956.1	NCBI
ASFV	Reference Genome	NC_044957.1	NCBI
ASFV	Reference Genome	NC_044958.1	NCBI
ASFV	Reference Genome	NC_044959.2	NCBI
Faustovirus	Reference Genome	KJ614390.1	NCBI
Faustovirus	Reference Genome	KU556803.1	NCBI
Faustovirus	Reference Genome	KU702948.1	NCBI
Faustovirus	Reference Genome	KU702949.1	NCBI
Faustovirus	Reference Genome	KU702950.1	NCBI
Faustovirus	Reference Genome	KU702951.1	NCBI
Faustovirus	Reference Genome	KU702952.1	NCBI
Faustovirus	Reference Genome	LT839607.1	NCBI
Faustovirus	Reference Genome	MN534311.1	NCBI
Faustovirus	Reference Genome	MN830294.1	NCBI
Faustovirus	Reference Genome	MN830295.1	NCBI
Faustovirus	Reference Genome	MN830296.1	NCBI
Faustovirus	Reference Genome	MN830297.1	NCBI
Faustovirus	Reference Genome	MN830298.1	NCBI
Faustovirus	Reference Genome	MN956669.1	NCBI
Faustovirus	Reference Genome	MT335755.1	NCBI
Kaumoebavirus	Reference Genome	NC_034249.1	NCBI
Kaumoebavirus	Reference Genome	MT334784.1	NCBI
Pacmanvirus	Reference Genome	NC_034383.1	NCBI
Pacmanvirus	Reference Genome	MZ440852.1	NCBI
Tornadovirus	Reference Genome	LC801470.1	NCBI
MAGs	Metagenome	ERX552270.16	NCBI
MAGs	Metagenome	ERX556003.45	NCBI
MAGs	Metagenome	SRX319064.32	NCBI
MAGs	Metagenome	SRX319065.14	NCBI
MAGs	Metagenome	SRX327722.61	NCBI
MAGs	Metagenome	SRX802963.109	NCBI
MAGs	Metagenome	SRX802982.1	NCBI
MAGs	Metagenome	GVMAG-M-3300000574-23	JGI
MAGs	Metagenome	GVMAG-M-3300009068-46	JGI
MAGs	Metagenome	GVMAG-M-3300009436-29	JGI
MAGs	Metagenome	GVMAG-M-3300010160-26	JGI
MAGs	Metagenome	GVMAG-M-3300013005-64	JGI
MAGs	Metagenome	GVMAG-M-3300013133-40	JGI
MAGs	Metagenome	GVMAG-M-3300014204-43	JGI
MAGs	Metagenome	GVMAG-M-3300014204-45	JGI
MAGs	Metagenome	GVMAG-M-3300017989-35	JGI
MAGs	Metagenome	GVMAG-M-3300018416-36	JGI
MAGs	Metagenome	GVMAG-M-3300020542-1	JGI
MAGs	Metagenome	GVMAG-M-3300022309-7	JGI
MAGs	Metagenome	GVMAG-M-3300022916-57	JGI
MAGs	Metagenome	GVMAG-M-3300023174-150	JGI
MAGs	Metagenome	GVMAG-M-3300023174-161	JGI
MAGs	Metagenome	GVMAG-M-3300023174-165	JGI
MAGs	Metagenome	GVMAG-M-3300023184-110	JGI
MAGs	Metagenome	GVMAG-M-3300023184-186	JGI
MAGs	Metagenome	GVMAG-M-3300024062-1	JGI
MAGs	Metagenome	GVMAG-M-3300027707-33	JGI
MAGs	Metagenome	GVMAG-M-3300027793-10	JGI
MAGs	Metagenome	GVMAG-M-3300027833-19	JGI
MAGs	Metagenome	GVMAG-S-1035124-107	JGI
MAGs	Metagenome	GVMAG-S-1092944-30	JGI
MAGs	Metagenome	GVMAG-S-3300002466-141	JGI
MAGs	Metagenome	GVMAG-S-3300005056-23	JGI
MAGs	Metagenome	GVMAG-S-3300009702-144	JGI
MAGs	Metagenome	GVMAG-S-3300010160-169	JGI
Taxa	Metagenome	CFST25metaG	JGI
Asfar Earth	Metagenome	Fen_T0_2	JGI
Asfar Earth	Metagenome	II_Fen_E3_2	JGI
Asfar Earth	Metagenome	II_Fen_E3_3	JGI
Asfar Earth	Metagenome	II_Fen_N3_1	JGI
Asfar Earth	Metagenome	III_Bog_N1_2	JGI
Asfar Earth	Metagenome	III_Bog_N1_3	JGI
Asfar Earth	Metagenome	III_Fen_E2_3	JGI
Asfar Earth	Metagenome	III_Fen_E2_4	JGI
Asfar Earth	Metagenome	III_Fen_N3_1	JGI
Asfar Earth	Metagenome	LuqExpMetageno18	JGI
Asfar Earth	Metagenome	MSEWelMarce3H_FC	JGI
Asfar Earth	Metagenome	MSEWelMarce5H_FC	JGI
Asfar Earth	Metagenome	NCmetagenome	JGI
Asfar Earth	Metagenome	RifCSP16_1	JGI
Asfar Earth	Metagenome	RifCSPhighO2_01	JGI
Asfar Earth	Metagenome	RifOxyB1	JGI
Asfar Earth	Metagenome	RifOxyC1	JGI
Asfar Earth	Metagenome	RifOxyD1	JGI
Asfar Earth	Metagenome	Rifsed13ft1	JGI
Asfar Earth	Metagenome	Rifsed16ft1	JGI
Asfar Earth	Metagenome	Rifsed16ft2	JGI
Asfar Earth	Metagenome	Rifsed16ft3	JGI
Asfar Earth	Metagenome	Rifsed16ft4	JGI
Asfar Earth	Metagenome	Rifsed19ft1	JGI
Asfar Earth	Metagenome	Rifsed19ft2	JGI
Asfar Earth	Metagenome	Rifsed19ft3	JGI
Asfar Earth	Metagenome	Rifsed19ft4	JGI
Asfar Water	Metagenome	Asfar10 ERZ766980	EBI
Asfar Water	Metagenome	Asfar11 ERZ650160	EBI
Asfar Water	Metagenome	Asfar13 ERZ650296	EBI
Asfar Water	Metagenome	Asfar14 ERZ650287	EBI
Asfar Water	Metagenome	Asfar15 ERZ650241	EBI
Asfar Water	Metagenome	Asfar16 ERZ650241	EBI
Asfar Water	Metagenome	Asfar19 ERZ650287	EBI
Asfar Water	Metagenome	Asfar1 ERZ724020	EBI
Asfar Water	Metagenome	Asfar20 ERZ650269	EBI
Asfar Water	Metagenome	Asfar22 ERZ650304	EBI
Asfar Water	Metagenome	Asfar23 ERZ650261	EBI
Asfar Water	Metagenome	Asfar25 ERZ650269	EBI
Asfar Water	Metagenome	Asfar26 ERZ650157	EBI
Asfar Water	Metagenome	Asfar27 ERZ650160	EBI
Asfar Water	Metagenome	Asfar28 ERZ766980	EBI
Asfar Water	Metagenome	Asfar29 ERZ831446	EBI
Asfar Water	Metagenome	Asfar2 ERZ650304	EBI
Asfar Water	Metagenome	Asfar31 ERZ650157	EBI
Asfar Water	Metagenome	Asfar32 ERZ650160	EBI
Asfar Water	Metagenome	Asfar33 ERZ766980	EBI
Asfar Water	Metagenome	Asfar34 ERZ831446	EBI
Asfar Water	Metagenome	Asfar35 ERZ650287	EBI
Asfar Water	Metagenome	Asfar36 ERZ650269	EBI
Asfar Water	Metagenome	Asfar37 ERZ650304	EBI
Asfar Water	Metagenome	Asfar38 ERZ650241	EBI
Asfar Water	Metagenome	Asfar3 ERZ650252	EBI
Asfar Water	Metagenome	Asfar43 ERZ650304	EBI
Asfar Water	Metagenome	Asfar44 ERZ650287	EBI
Asfar Water	Metagenome	Asfar45 ERZ650226	EBI
Asfar Water	Metagenome	Asfar46 ERZ650226	EBI
Asfar Water	Metagenome	Asfar47 ERZ650287	EBI
Asfar Water	Metagenome	Asfar48 ERZ650287	EBI
Asfar Water	Metagenome	Asfar49 ERZ650226	EBI
Asfar Water	Metagenome	Asfar4 ERZ650304	EBI
Asfar Water	Metagenome	Asfar50 ERZ650304	EBI
Asfar Water	Metagenome	Asfar51 ERZ650287	EBI
Asfar Water	Metagenome	Asfar52 ERZ650226	EBI
Asfar Water	Metagenome	Asfar53 ERZ795068	EBI
Asfar Water	Metagenome	Asfar54 ERZ795068	EBI
Asfar Water	Metagenome	Asfar56 ERZ778017	EBI
Asfar Water	Metagenome	Asfar57 ERZ778018	EBI
Asfar Water	Metagenome	Asfar58 ERZ778017	EBI
Asfar Water	Metagenome	Asfar59 ERZ778018	EBI
Asfar Water	Metagenome	Asfar5 ERZ778017	EBI
Asfar Water	Metagenome	Asfar60 ERZ778017	EBI
Asfar Water	Metagenome	Asfar61 ERZ778018	EBI
Asfar Water	Metagenome	Asfar63 ERZ778017	EBI
Asfar Water	Metagenome	Asfar64 ERZ778018	EBI
Asfar Water	Metagenome	Asfar6 ERZ778018	EBI
Asfar Water	Metagenome	Asfar7 ERZ650252	EBI
Asfar Water	Metagenome	Asfar8 ERZ766980	EBI
Asfar Water	Metagenome	Asfar9 ERZ831446	EBI
